# Supplementary material for: FRAGTE2: An Enhanced Algorithm to Pre-Select Closely Related Genomes for Bacterial Species Demarcation
Source: Front Microbiol. 2022 May 18;13:847439. doi: 10.3389/fmicb.2022.847439 (PMC9158502; doi:10.3389/fmicb.2022.847439)
Supplement: Supplementary file 2 [file Table_1.XLS]

## Sheet: Table_S5_FRAGTE_UniqueSievedPai
Query	Query name	Reference	Reference name	P1	P2	LSC	GSCq	GSCr	ANI (%)	PSG (%)
GCA_001692405.1	Agrobacterium tumefaciens	GCA_000016265.1	Agrobacterium radiobacter	0.91	0.93	0.75	0.92	0.92	84.65	7.74
GCA_000400585.1	Lactobacillus casei	GCA_000829055.1	Lactobacillus casei	0.88	0.92	0.75	0.91	0.88	86.63	16.3
GCA_000974745.1	Bordetella bronchiseptica	GCA_001598655.1	Bordetella bronchiseptica	0.95	0.96	0.75	0.92	0.92	85.56	22.93
GCA_000312105.1	Aeromicrobium massiliense	GCA_000285435.1	Aeromicrobium massiliense	0.85	0.85	0.75	0.92	0.82	99.93	64.76
GCA_000691185.1	Bacillus subtilis	GCA_000328745.1	Bacillus subtilis	0.78	0.81	0.75	0.92	0.75	98.78	64.44
GCA_000622085.1	Butyrivibrio proteoclasticus	GCA_000145035.1	Butyrivibrio proteoclasticus	0.83	0.87	0.75	0.85	0.85	86.35	9.37
GCA_000952095.1	Pantoea ananatis	GCA_000661975.1	Pantoea ananatis	0.91	0.93	0.75	0.92	0.92	83.98	29.55
GCA_001264605.1	Clostridium botulinum	GCA_001276985.1	Clostridium botulinum	0.93	0.93	0.75	0.92	0.92	83.5	1.52
GCA_000497485.1	Bacillus subtilis	GCA_000328745.1	Bacillus subtilis	0.78	0.81	0.75	0.9	0.75	99.84	67.61
GCA_001405855.1	Alistipes finegoldii	GCA_000265365.1	Alistipes finegoldii	0.92	0.93	0.75	0.92	0.91	87.38	45.47
GCA_000724385.2	Clostridium botulinum	GCA_001276985.1	Clostridium botulinum	0.93	0.93	0.75	0.92	0.92	83.18	1.11
GCA_000275905.1	Pseudomonas fluorescens	GCA_001269845.1	Pseudomonas fluorescens	0.91	0.93	0.75	0.92	0.92	85.63	32.48
GCA_000309605.1	Lactobacillus casei	GCA_000829055.1	Lactobacillus casei	0.84	0.91	0.75	0.89	0.88	85.18	15.83
GCA_000934165.1	Bacillus subtilis	GCA_000328745.1	Bacillus subtilis	0.78	0.81	0.75	0.91	0.75	99.85	66.47
GCA_000743235.1	Bacillus subtilis	GCA_000328745.1	Bacillus subtilis	0.79	0.8	0.75	0.9	0.75	84.43	25.95
GCA_000952875.1	Bacillus subtilis	GCA_000328745.1	Bacillus subtilis	0.78	0.8	0.75	0.92	0.75	92.45	60.89
GCA_001471435.1	Pseudomonas putida	GCA_000412675.1	Pseudomonas putida	0.91	0.92	0.75	0.92	0.92	84.12	12.93
GCA_000710585.3	Clostridium botulinum	GCA_001276985.1	Clostridium botulinum	0.91	0.93	0.75	0.92	0.92	83.72	1.92
GCA_900110305.1	Bacillus subtilis	GCA_000328745.1	Bacillus subtilis	0.77	0.8	0.75	0.86	0.75	98.78	63.5
GCA_000767355.1	Enterococcus faecium	GCA_001544255.1	Enterococcus faecium	0.92	0.94	0.75	0.92	0.92	84.4	13.95
GCA_001641145.1	Bacillus subtilis	GCA_000328745.1	Bacillus subtilis	0.77	0.81	0.75	0.9	0.75	99.84	66.31
GCA_000830735.1	Bacillus subtilis	GCA_000328745.1	Bacillus subtilis	0.76	0.81	0.75	0.9	0.75	98.4	61.14
GCA_001059285.1	Enterococcus hirae	GCA_000271405.2	Enterococcus hirae	0.9	0.92	0.75	0.92	0.92	84.96	1.8
GCA_001663575.1	Bacillus subtilis	GCA_000328745.1	Bacillus subtilis	0.77	0.79	0.75	0.92	0.75	92.46	61.75
GCA_000237065.1	Pseudomonas fluorescens	GCA_001269845.1	Pseudomonas fluorescens	0.94	0.95	0.75	0.92	0.92	85.92	30.78
GCA_000442985.1	Agrobacterium tumefaciens	GCA_000016265.1	Agrobacterium radiobacter	0.9	0.92	0.75	0.9	0.92	84.15	6.31
GCA_000346775.1	Pseudomonas fluorescens	GCA_001269845.1	Pseudomonas fluorescens	0.93	0.95	0.75	0.92	0.92	85.63	29.43
GCA_000332645.1	Bacillus subtilis	GCA_000328745.1	Bacillus subtilis	0.76	0.79	0.75	0.92	0.75	93.04	60.81
GCA_000204565.1	Clostridium botulinum	GCA_001276985.1	Clostridium botulinum	0.91	0.93	0.75	0.87	0.92	86.87	2.06
GCA_000417735.2	Chlamydia psittaci	GCA_000204255.1	Chlamydia psittaci	0.89	0.93	0.75	0.92	0.9	82.15	10.83
GCA_000971565.1	Agrobacterium tumefaciens	GCA_000016265.1	Agrobacterium radiobacter	0.9	0.92	0.75	0.91	0.92	84.29	6.31
GCA_000209795.2	Bacillus subtilis	GCA_000328745.1	Bacillus subtilis	0.8	0.81	0.75	0.9	0.75	98.53	61.1
GCA_000959025.1	Bacillus subtilis	GCA_000328745.1	Bacillus subtilis	0.78	0.82	0.75	0.91	0.75	93.09	60.91
GCA_001266995.1	Clostridium botulinum	GCA_001276985.1	Clostridium botulinum	0.92	0.93	0.75	0.92	0.92	83.48	1.53
GCA_001266885.1	Clostridium botulinum	GCA_001276985.1	Clostridium botulinum	0.92	0.93	0.75	0.92	0.92	83.48	1.52
GCA_000194765.1	Lactobacillus casei	GCA_000829055.1	Lactobacillus casei	0.84	0.91	0.75	0.9	0.88	87.2	16.63
GCA_000349865.1	Agrobacterium tumefaciens	GCA_000016265.1	Agrobacterium radiobacter	0.91	0.94	0.75	0.92	0.92	84.91	8.37
GCA_001065525.1	Ralstonia solanacearum	GCA_001663415.1	Ralstonia solanacearum	0.92	0.95	0.75	0.92	0.92	86.54	39.02
GCA_001199155.1	Streptococcus pneumoniae	GCA_001679515.1	Streptococcus pneumoniae	0.85	0.86	0.75	0.77	0.92	98.81	57.48
GCA_000699465.1	Bacillus subtilis	GCA_000328745.1	Bacillus subtilis	0.8	0.82	0.75	0.87	0.75	99.86	66.76
GCA_000931845.1	Bacillus subtilis	GCA_000328745.1	Bacillus subtilis	0.8	0.81	0.75	0.92	0.75	92.9	61.07
GCA_000931815.1	Bacillus subtilis	GCA_000328745.1	Bacillus subtilis	0.79	0.81	0.75	0.91	0.75	92.89	60.9
GCA_000497345.1	Bacillus subtilis	GCA_000328745.1	Bacillus subtilis	0.79	0.81	0.75	0.92	0.75	98.5	64.24
GCA_000782835.1	Bacillus subtilis	GCA_000328745.1	Bacillus subtilis	0.78	0.82	0.75	0.91	0.75	98.76	65.56
GCA_000740715.1	Bacillus subtilis	GCA_000328745.1	Bacillus subtilis	0.76	0.8	0.75	0.92	0.75	85.03	15.72
GCA_000219255.3	Clostridium botulinum	GCA_001276985.1	Clostridium botulinum	0.93	0.93	0.75	0.92	0.92	83.32	1.51
GCA_000931835.1	Bacillus subtilis	GCA_000328745.1	Bacillus subtilis	0.78	0.82	0.75	0.92	0.75	92.9	61.29
GCA_000953615.1	Bacillus subtilis	GCA_000328745.1	Bacillus subtilis	0.78	0.81	0.75	0.88	0.75	99.86	66.85
GCA_000830675.1	Bacillus subtilis	GCA_000328745.1	Bacillus subtilis	0.79	0.81	0.75	0.91	0.75	98.46	62.06
GCA_000011685.1	Gluconobacter oxydans	GCA_001680825.1	Gluconobacter oxydans	0.81	0.89	0.75	0.89	0.89	86.31	13.8
GCA_000772125.1	Bacillus subtilis	GCA_000328745.1	Bacillus subtilis	0.76	0.81	0.75	0.88	0.75	86.07	15.75
GCA_000409585.1	Bacillus subtilis	GCA_000328745.1	Bacillus subtilis	0.79	0.81	0.75	0.92	0.75	98.54	64.24
GCA_000510765.1	Pseudomonas oleovorans	GCA_000732445.1	Pseudomonas oleovorans	0.89	0.92	0.75	0.92	0.92	84.49	11.48
GCA_001625135.1	Bacillus subtilis	GCA_000328745.1	Bacillus subtilis	0.79	0.79	0.75	0.92	0.75	98.25	63.73
GCA_001054455.1	Haemophilus influenzae	GCA_000200475.1	Haemophilus influenzae	0.92	0.94	0.75	0.92	0.92	87.57	18.71
GCA_000321395.1	Bacillus subtilis	GCA_000328745.1	Bacillus subtilis	0.78	0.81	0.75	0.92	0.75	98.79	65.92
GCA_001486885.1	Campylobacter fetus	GCA_001816265.1	Campylobacter fetus	0.96	0.96	0.75	0.92	0.92	86.51	26.02
GCA_001062695.1	Lactobacillus casei	GCA_000829055.1	Lactobacillus casei	0.86	0.92	0.75	0.91	0.88	85.53	17.25
GCA_000971925.1	Bacillus subtilis	GCA_000328745.1	Bacillus subtilis	0.78	0.81	0.75	0.89	0.75	99.86	67.05
GCA_000661085.1	Mycobacterium tuberculosis	GCA_000277735.2	Mycobacterium tuberculosis	0.94	0.95	0.75	0.92	0.92	84.07	17.96
GCA_000248155.2	Acinetobacter parvus	GCA_000962795.1	Acinetobacter parvus	0.81	0.84	0.75	0.92	0.78	86.86	40.54
GCA_900075225.1	Enterobacter cloacae	GCA_000025565.1	Enterobacter cloacae	0.92	0.93	0.75	0.92	0.92	84.76	24.32
GCA_001556715.1	Porphyrobacter donghaensis	GCA_001556805.1	Porphyrobacter donghaensis	0.88	0.89	0.75	0.89	0.92	81.66	0.14
GCA_000285955.1	Pseudomonas fluorescens	GCA_001269845.1	Pseudomonas fluorescens	0.92	0.93	0.75	0.92	0.92	85.6	32.62
GCA_001649535.1	Agrobacterium rhizogenes	GCA_000696095.1	Rhizobium rhizogenes	0.92	0.92	0.75	0.92	0.92	84.26	7.39
GCA_000230755.2	Bacillus subtilis	GCA_000328745.1	Bacillus subtilis	0.78	0.81	0.75	0.91	0.75	99.25	66.01
GCA_000285355.1	Pseudomonas fluorescens	GCA_001269845.1	Pseudomonas fluorescens	0.92	0.93	0.75	0.92	0.92	85.52	32.81
GCA_001698505.1	Bacillus subtilis	GCA_000328745.1	Bacillus subtilis	0.81	0.81	0.75	0.88	0.75	99.82	53.17
GCA_000026485.1	Lactobacillus casei	GCA_000829055.1	Lactobacillus casei	0.88	0.92	0.75	0.91	0.88	87.09	16.63
GCA_000293885.3	Pseudomonas fluorescens	GCA_001269845.1	Pseudomonas fluorescens	0.93	0.94	0.75	0.92	0.92	86.16	31.33
GCA_000496775.1	Enterobacter cloacae	GCA_000025565.1	Enterobacter cloacae	0.94	0.96	0.75	0.92	0.92	84.27	25.82
GCA_900103165.1	Nitrosospira multiformis	GCA_000196355.1	Nitrosospira multiformis	0.92	0.93	0.75	0.92	0.92	83.73	2.17
GCA_000723865.1	Virgibacillus halodenitrificans	GCA_001310895.1	Virgibacillus halodenitrificans	0.93	0.93	0.75	0.75	0.92	98.3	59.84
GCA_001106265.1	Yersinia enterocolitica	GCA_000755055.1	Yersinia enterocolitica	0.91	0.93	0.75	0.92	0.92	85.91	54.66
GCA_000227485.1	Bacillus subtilis	GCA_000328745.1	Bacillus subtilis	0.78	0.81	0.75	0.9	0.75	98.07	64.84
GCA_001486785.1	Campylobacter fetus	GCA_001816265.1	Campylobacter fetus	0.95	0.96	0.75	0.92	0.92	86.44	26.39
GCA_000318035.1	Lactobacillus casei	GCA_000829055.1	Lactobacillus casei	0.84	0.91	0.75	0.91	0.88	87.22	16.57
GCA_000582885.1	Bacillus subtilis	GCA_000328745.1	Bacillus subtilis	0.82	0.82	0.75	0.91	0.75	99.5	67.07
GCA_000472345.1	Lactobacillus casei	GCA_000829055.1	Lactobacillus casei	0.84	0.91	0.75	0.92	0.88	83.86	14.13
GCA_000828305.1	Clostridium botulinum	GCA_001276985.1	Clostridium botulinum	0.9	0.91	0.75	0.9	0.92	87.54	1.52
GCA_000175395.2	Clostridium botulinum	GCA_001276985.1	Clostridium botulinum	0.9	0.93	0.75	0.92	0.92	86.24	2.29
GCA_900099835.1	Paraburkholderia fungorum	GCA_000961515.1	Paraburkholderia fungorum	0.93	0.96	0.75	0.85	0.83	87.14	37.13
GCA_001058575.1	Haemophilus influenzae	GCA_000200475.1	Haemophilus influenzae	0.91	0.92	0.75	0.92	0.92	86.53	16.99
GCA_001750765.1	Bacillus subtilis	GCA_000328745.1	Bacillus subtilis	0.79	0.81	0.75	0.75	0.75	99.9	61.94
GCA_000279165.1	Pseudomonas stutzeri	GCA_001648195.1	Pseudomonas stutzeri	0.94	0.95	0.75	0.92	0.92	84.98	27.55
GCA_001746575.1	Bacillus subtilis	GCA_000328745.1	Bacillus subtilis	0.8	0.8	0.75	0.9	0.75	98.57	61.97
GCA_001264545.1	Clostridium botulinum	GCA_001276985.1	Clostridium botulinum	0.9	0.93	0.75	0.92	0.92	83.49	1.54
GCA_001705635.1	Pseudomonas stutzeri	GCA_001648195.1	Pseudomonas stutzeri	0.93	0.95	0.75	0.92	0.92	84.86	26.89
GCA_001551895.1	Agrobacterium tumefaciens	GCA_000016265.1	Agrobacterium radiobacter	0.91	0.92	0.75	0.91	0.92	84.26	6.45
GCA_001071575.1	Haemophilus influenzae	GCA_000200475.1	Haemophilus influenzae	0.92	0.93	0.75	0.92	0.92	88.31	16.31
GCA_001276475.1	Pseudomonas stutzeri	GCA_001648195.1	Pseudomonas stutzeri	0.93	0.95	0.75	0.92	0.92	84.84	26.03
GCA_000368025.1	Acinetobacter parvus	GCA_000962795.1	Acinetobacter parvus	0.82	0.82	0.75	0.92	0.78	87.03	40.98
GCA_000155325.1	Bacillus subtilis	GCA_000328745.1	Bacillus subtilis	0.77	0.8	0.75	0.89	0.75	99.84	67.05
GCA_000309565.2	Lactobacillus casei	GCA_000829055.1	Lactobacillus casei	0.86	0.91	0.75	0.91	0.88	87.36	16.28
GCA_001486805.1	Campylobacter fetus	GCA_001816265.1	Campylobacter fetus	0.96	0.96	0.75	0.92	0.92	86.46	26.56
GCA_000183765.2	Bacillus subtilis	GCA_000328745.1	Bacillus subtilis	0.76	0.8	0.75	0.91	0.75	93.34	61.72
GCA_001015095.1	Bacillus subtilis	GCA_000328745.1	Bacillus subtilis	0.79	0.81	0.75	0.89	0.75	98.3	65.13
GCA_000019245.3	Lactobacillus casei	GCA_000829055.1	Lactobacillus casei	0.87	0.91	0.75	0.91	0.88	87.86	16.19
GCA_001028175.1	Paraburkholderia glathei	GCA_000698595.1	Paraburkholderia glathei	0.88	0.89	0.75	0.92	0.84	84.57	15.8
GCA_001075745.1	Staphylococcus epidermidis	GCA_001310935.1	Staphylococcus epidermidis	0.88	0.88	0.75	0.82	0.92	99.69	67.66
GCA_001742365.1	Bacillus subtilis	GCA_000328745.1	Bacillus subtilis	0.77	0.81	0.75	0.92	0.75	98.97	65.51
GCA_001566945.1	Bacillus subtilis	GCA_000328745.1	Bacillus subtilis	0.79	0.8	0.75	0.92	0.75	93.18	60.63
GCA_001540885.1	Lactobacillus casei	GCA_000829055.1	Lactobacillus casei	0.86	0.91	0.75	0.91	0.88	84.33	16.17
GCA_001433735.1	Lactobacillus casei	GCA_000829055.1	Lactobacillus casei	0.85	0.92	0.75	0.91	0.88	85.05	16.58
GCA_000184745.1	Variovorax paradoxus	GCA_001591365.1	Variovorax paradoxus	0.97	0.97	0.75	0.92	0.92	88.31	55.39
GCA_001467305.1	Pseudomonas putida	GCA_000412675.1	Pseudomonas putida	0.95	0.97	0.75	0.92	0.92	85.64	38.7
GCA_000830595.1	Bacillus subtilis	GCA_000328745.1	Bacillus subtilis	0.79	0.81	0.75	0.9	0.75	98.5	62.96
GCA_001878715.1	Pseudomonas fluorescens	GCA_001269845.1	Pseudomonas fluorescens	0.91	0.93	0.75	0.92	0.92	85.63	29.74
GCA_001543265.1	Pseudomonas fragi	GCA_900105835.1	Pseudomonas fragi	0.95	0.96	0.75	0.92	0.92	87	58.72
GCA_000209975.1	Megamonas hypermegale	GCA_000423385.1	Megamonas hypermegale	0.94	0.95	0.75	0.92	0.92	85.39	25.59
GCA_000973605.1	Bacillus subtilis	GCA_000328745.1	Bacillus subtilis	0.78	0.81	0.75	0.91	0.75	98.31	64.78
GCA_001398315.1	Chlamydia trachomatis	GCA_000441635.1	Chlamydia trachomatis	0.79	0.85	0.75	0.83	0.91	99.35	58.97
GCA_001020815.1	Pseudomonas fluorescens	GCA_001269845.1	Pseudomonas fluorescens	0.92	0.93	0.75	0.92	0.92	85.53	33.65
GCA_001750745.1	Bacillus subtilis	GCA_000328745.1	Bacillus subtilis	0.78	0.8	0.75	0.89	0.75	99.86	67.06
GCA_000721275.1	Microtetraspora glauca	GCA_001570385.1	Microtetraspora glauca	0.92	0.92	0.75	0.92	0.92	82.97	1.57
GCA_000233975.2	Agrobacterium tumefaciens	GCA_000016265.1	Agrobacterium radiobacter	0.91	0.93	0.75	0.92	0.92	83.97	7.21
GCA_001264575.1	Clostridium botulinum	GCA_001276985.1	Clostridium botulinum	0.92	0.93	0.75	0.92	0.92	83.41	1.55
GCA_000262065.3	Pseudomonas pseudoalcaligenes	GCA_000953455.1	Pseudomonas pseudoalcaligenes	0.89	0.92	0.75	0.92	0.92	85.59	19.82
GCA_001692265.1	Agrobacterium tumefaciens	GCA_000016265.1	Agrobacterium radiobacter	0.9	0.92	0.75	0.91	0.92	84.54	6.22
GCA_000338735.1	Bacillus subtilis	GCA_000328745.1	Bacillus subtilis	0.78	0.8	0.75	0.89	0.75	98.24	64.69
GCA_000743215.1	Bacillus subtilis	GCA_000328745.1	Bacillus subtilis	0.78	0.81	0.75	0.89	0.75	93.15	61.05
GCA_001485085.1	Acinetobacter parvus	GCA_000962795.1	Acinetobacter parvus	0.8	0.85	0.75	0.92	0.78	86.83	41.18
GCA_000648215.1	Agrobacterium tumefaciens	GCA_000016265.1	Agrobacterium radiobacter	0.91	0.93	0.75	0.92	0.92	83.96	5.85
GCA_001062345.1	Pseudomonas stutzeri	GCA_001648195.1	Pseudomonas stutzeri	0.93	0.95	0.75	0.92	0.92	85.48	26.8
GCA_000341775.1	Bacillus subtilis	GCA_000328745.1	Bacillus subtilis	0.8	0.8	0.75	0.9	0.75	99.88	66.56
GCA_000828495.1	Bacillus subtilis	GCA_000328745.1	Bacillus subtilis	0.78	0.81	0.75	0.9	0.75	98.39	61.18
GCA_000309765.1	Lactobacillus casei	GCA_000829055.1	Lactobacillus casei	0.85	0.91	0.75	0.91	0.88	85.67	17.48
GCA_001597265.1	Bacillus subtilis	GCA_000328745.1	Bacillus subtilis	0.78	0.81	0.75	0.88	0.75	85.03	26.22
GCA_001876515.1	Bacillus subtilis	GCA_000328745.1	Bacillus subtilis	0.77	0.8	0.75	0.91	0.75	95.43	61.14
GCA_001508895.1	Caldanaerobacter subterraneus	GCA_000007085.1	Caldanaerobacter subterraneus	0.95	0.95	0.75	0.92	0.9	86.68	6.58
GCA_001020715.1	Pseudomonas fluorescens	GCA_001269845.1	Pseudomonas fluorescens	0.93	0.93	0.75	0.92	0.92	85.55	32.33
GCA_000620285.1	Pseudomonas umsongensis	GCA_900105285.1	Pseudomonas umsongensis	0.95	0.97	0.75	0.92	0.92	87.38	52.72
GCA_001648775.1	Pseudomonas fluorescens	GCA_001269845.1	Pseudomonas fluorescens	0.88	0.92	0.75	0.92	0.92	85.55	32.18
GCA_000730425.1	Pseudomonas fluorescens	GCA_001269845.1	Pseudomonas fluorescens	0.95	0.97	0.75	0.92	0.92	86.94	52.53
GCA_000507005.1	Bacillus subtilis	GCA_000328745.1	Bacillus subtilis	0.79	0.8	0.75	0.92	0.75	98.78	64.94
GCA_000293765.1	Bacillus subtilis	GCA_000328745.1	Bacillus subtilis	0.78	0.81	0.75	0.89	0.75	99.84	67.44
GCA_001486985.1	Campylobacter fetus	GCA_001816265.1	Campylobacter fetus	0.96	0.96	0.75	0.92	0.92	86.6	27.22
GCA_001742355.1	Bacillus subtilis	GCA_000328745.1	Bacillus subtilis	0.78	0.8	0.75	0.92	0.75	98.79	64.71
GCA_000195105.1	Pseudomonas stutzeri	GCA_001648195.1	Pseudomonas stutzeri	0.94	0.95	0.75	0.92	0.92	85.18	27.36
GCA_001187765.1	Bacillus subtilis	GCA_000328745.1	Bacillus subtilis	0.79	0.8	0.75	0.89	0.75	99.88	66.12
GCA_001020865.1	Pseudomonas fluorescens	GCA_001269845.1	Pseudomonas fluorescens	0.91	0.94	0.75	0.92	0.92	85.72	33.57
GCA_001286745.1	Bacillus subtilis	GCA_000328745.1	Bacillus subtilis	0.79	0.8	0.75	0.92	0.75	98.54	63.74
GCA_000418515.1	Lactobacillus casei	GCA_000829055.1	Lactobacillus casei	0.86	0.92	0.75	0.91	0.88	87.31	16.89
GCA_001596535.1	Bacillus subtilis	GCA_000328745.1	Bacillus subtilis	0.78	0.8	0.75	0.91	0.75	98.84	65.41
GCA_000309705.1	Lactobacillus casei	GCA_000829055.1	Lactobacillus casei	0.87	0.91	0.75	0.89	0.88	85.94	16.4
GCA_000506785.2	Clostridium pasteurianum	GCA_001856645.1	Clostridium pasteurianum	0.89	0.9	0.75	0.91	0.9	83.18	0.64
GCA_000012445.1	Pseudomonas fluorescens	GCA_001269845.1	Pseudomonas fluorescens	0.91	0.95	0.75	0.92	0.92	85.88	34.48
GCA_000421945.1	Agrobacterium radiobacter	GCA_000016265.1	Agrobacterium radiobacter	0.91	0.94	0.75	0.92	0.92	83.68	6
GCA_000309745.1	Lactobacillus casei	GCA_000829055.1	Lactobacillus casei	0.84	0.91	0.75	0.91	0.88	85.29	16.81
GCA_000740485.1	Bacillus subtilis	GCA_000328745.1	Bacillus subtilis	0.79	0.82	0.75	0.9	0.75	99.89	67.24
GCA_000474615.1	Lactobacillus casei	GCA_000829055.1	Lactobacillus casei	0.86	0.91	0.75	0.91	0.88	85.34	16.9
GCA_000382885.1	Sphingobium japonicum	GCA_000091125.1	Sphingobium japonicum	0.9	0.92	0.75	0.91	0.9	84.5	20.29
GCA_000830605.1	Bacillus subtilis	GCA_000328745.1	Bacillus subtilis	0.78	0.81	0.75	0.91	0.75	98.5	62.93
GCA_001286765.1	Bacillus subtilis	GCA_000328745.1	Bacillus subtilis	0.77	0.82	0.75	0.9	0.75	93.19	60.38
GCA_001068645.1	Staphylococcus haemolyticus	GCA_000009865.1	Staphylococcus haemolyticus	0.8	0.8	0.75	0.79	0.88	86.23	13.14
GCA_000349795.1	Bacillus subtilis	GCA_000328745.1	Bacillus subtilis	0.76	0.8	0.75	0.89	0.75	98.29	64.78
GCA_001266875.1	Clostridium botulinum	GCA_001276985.1	Clostridium botulinum	0.92	0.93	0.75	0.92	0.92	83.49	1.55
GCA_001703495.1	Bacillus subtilis	GCA_000328745.1	Bacillus subtilis	0.78	0.8	0.75	0.89	0.75	99.85	67.02
GCA_000309785.1	Lactobacillus casei	GCA_000829055.1	Lactobacillus casei	0.86	0.92	0.75	0.91	0.88	84.81	15.21
GCA_000878265.1	Bacillus subtilis	GCA_000328745.1	Bacillus subtilis	0.77	0.81	0.75	0.86	0.75	98.39	58.83
GCA_000800625.1	Pseudomonas fluorescens	GCA_001269845.1	Pseudomonas fluorescens	0.93	0.95	0.75	0.92	0.92	85.99	33.01
GCA_000802155.2	Pseudomonas frederiksbergensis	GCA_001874645.1	Pseudomonas frederiksbergensis	0.91	0.93	0.75	0.92	0.87	85.77	33.06
GCA_001697265.1	Bacillus subtilis	GCA_000328745.1	Bacillus subtilis	0.76	0.81	0.75	0.88	0.75	99.87	67.04
GCA_000263695.2	Pseudomonas fluorescens	GCA_001269845.1	Pseudomonas fluorescens	0.94	0.95	0.75	0.92	0.92	85.92	31.77
GCA_001020875.1	Pseudomonas fluorescens	GCA_001269845.1	Pseudomonas fluorescens	0.91	0.93	0.75	0.92	0.92	85.6	30.82
GCA_001319565.1	Yersinia frederiksenii	GCA_000754805.1	Yersinia frederiksenii	0.91	0.95	0.75	0.92	0.92	85.2	45.27
GCA_001636055.1	Pseudomonas putida	GCA_000412675.1	Pseudomonas putida	0.97	0.97	0.75	0.92	0.92	87.08	51.7
GCA_000309725.1	Lactobacillus casei	GCA_000829055.1	Lactobacillus casei	0.83	0.9	0.75	0.92	0.88	85.67	17.18
GCA_000699525.1	Bacillus subtilis	GCA_000328745.1	Bacillus subtilis	0.8	0.82	0.75	0.87	0.75	99.86	66.73
GCA_000498035.1	Pseudoalteromonas haloplanktis	GCA_000238355.2	Pseudoalteromonas haloplanktis	0.85	0.9	0.75	0.92	0.9	84.44	13.05
GCA_000485925.1	Cronobacter turicensis	GCA_000027065.2	Cronobacter turicensis	0.93	0.93	0.75	0.92	0.92	85.07	30.38
GCA_001286865.1	Bacillus subtilis	GCA_000328745.1	Bacillus subtilis	0.78	0.8	0.75	0.92	0.75	98.53	64.48
GCA_000146565.1	Bacillus subtilis	GCA_000328745.1	Bacillus subtilis	0.78	0.81	0.75	0.91	0.75	93.09	60.93
GCA_001562175.1	Enterobacter cloacae	GCA_000025565.1	Enterobacter cloacae	0.95	0.97	0.75	0.92	0.92	89.34	76.22
GCA_001636215.1	Lactobacillus casei	GCA_000829055.1	Lactobacillus casei	0.87	0.91	0.75	0.92	0.88	84.61	15.48
GCA_000375645.1	Porphyromonas bennonis	GCA_000615615.1	Porphyromonas bennonis	0.85	0.85	0.75	0.92	0.8	99.95	42.14
GCA_000780515.1	Escherichia coli	GCA_000734955.1	Escherichia coli	0.76	0.81	0.75	0.76	0.92	97.21	49.02
GCA_001876485.1	Bacillus subtilis	GCA_000328745.1	Bacillus subtilis	0.81	0.81	0.75	0.92	0.75	95.44	60.61
GCA_000376145.1	Lactobacillus casei	GCA_000829055.1	Lactobacillus casei	0.88	0.92	0.75	0.91	0.88	84.36	16.26
GCA_000813485.1	Aeromonas jandaei	GCA_000819955.1	Aeromonas jandaei	0.95	0.95	0.75	0.92	0.92	88.43	61.01
GCA_000439225.1	Agrobacterium tumefaciens	GCA_000016265.1	Agrobacterium radiobacter	0.91	0.92	0.75	0.89	0.92	84.37	6.1
GCA_000411975.1	Amycolatopsis orientalis	GCA_000943515.2	Amycolatopsis orientalis	0.93	0.95	0.75	0.92	0.92	84.86	14.85
GCA_900083845.1	Klebsiella oxytoca	GCA_001022195.1	Klebsiella oxytoca	0.94	0.95	0.75	0.92	0.86	85.18	25.76
GCA_000769515.1	Bacillus subtilis	GCA_000328745.1	Bacillus subtilis	0.75	0.77	0.75	0.9	0.75	85.93	16.03
GCA_001692365.1	Agrobacterium tumefaciens	GCA_000016265.1	Agrobacterium radiobacter	0.9	0.92	0.75	0.91	0.92	84.55	6.26
GCA_000020285.1	Clostridium botulinum	GCA_001276985.1	Clostridium botulinum	0.89	0.91	0.75	0.91	0.92	87.4	1.61
GCA_001067655.1	Neisseria lactamica	GCA_000741965.1	Neisseria lactamica	0.92	0.93	0.75	0.92	0.92	89.8	29.27
GCA_900077035.1	Enterobacter cloacae	GCA_000025565.1	Enterobacter cloacae	0.92	0.94	0.75	0.92	0.92	84.73	24.69
GCA_000385985.1	Bacillus subtilis	GCA_000328745.1	Bacillus subtilis	0.78	0.81	0.75	0.91	0.75	99.87	67.38
GCA_000964505.1	Komagataeibacter xylinus	GCA_001571345.1	Komagataeibacter xylinus	0.89	0.89	0.75	0.92	0.89	86	46.49
GCA_001233385.1	Staphylococcus aureus	GCA_001027105.1	Staphylococcus aureus	0.76	0.76	0.75	0.75	0.92	99.49	52.02
GCA_001211285.1	Streptococcus pneumoniae	GCA_001679515.1	Streptococcus pneumoniae	0.79	0.88	0.75	0.82	0.92	98.18	49.91
GCA_000830695.1	Bacillus subtilis	GCA_000328745.1	Bacillus subtilis	0.8	0.81	0.75	0.91	0.75	98.5	62.64
GCA_000789275.1	Bacillus subtilis	GCA_000328745.1	Bacillus subtilis	0.78	0.81	0.75	0.89	0.75	99.86	67.05
GCA_001294145.1	Pseudomonas stutzeri	GCA_001648195.1	Pseudomonas stutzeri	0.92	0.93	0.75	0.92	0.92	85.45	25.73
GCA_001059565.1	Corynebacterium aurimucosum	GCA_000022905.1	Corynebacterium aurimucosum	0.93	0.94	0.75	0.92	0.92	86.05	10.4
GCA_001556895.1	Porphyrobacter donghaensis	GCA_001556805.1	Porphyrobacter donghaensis	0.89	0.9	0.75	0.88	0.92	81.66	0.14
GCA_001660605.1	Bacillus subtilis	GCA_000328745.1	Bacillus subtilis	0.8	0.8	0.75	0.92	0.75	98.5	63.33
GCA_000817895.1	Pseudomonas fluorescens	GCA_001269845.1	Pseudomonas fluorescens	0.9	0.93	0.75	0.92	0.92	85.64	31.69
GCA_000738015.1	Bacillus subtilis	GCA_000328745.1	Bacillus subtilis	0.79	0.81	0.75	0.92	0.75	95.4	62.75
GCA_001486965.1	Campylobacter fetus	GCA_001816265.1	Campylobacter fetus	0.95	0.96	0.75	0.92	0.92	86.43	25.63
GCA_000834545.1	Pseudomonas fluorescens	GCA_001269845.1	Pseudomonas fluorescens	0.91	0.92	0.75	0.92	0.92	85.59	32.1
GCA_001062665.1	Lactobacillus casei	GCA_000829055.1	Lactobacillus casei	0.87	0.91	0.75	0.92	0.88	86.31	17.92
GCA_001286885.1	Bacillus subtilis	GCA_000328745.1	Bacillus subtilis	0.76	0.81	0.75	0.92	0.75	98.53	64.06
GCA_000829965.1	Raoultella ornithinolytica	GCA_001866535.1	Raoultella ornithinolytica	0.96	0.96	0.75	0.92	0.92	87.44	68.51
GCA_001623525.1	Pseudomonas fluorescens	GCA_001269845.1	Pseudomonas fluorescens	0.94	0.95	0.75	0.91	0.92	85.91	29.94
GCA_000737405.1	Bacillus subtilis	GCA_000328745.1	Bacillus subtilis	0.78	0.81	0.75	0.91	0.75	99.51	66.96
GCA_001486865.1	Campylobacter fetus	GCA_001816265.1	Campylobacter fetus	0.96	0.96	0.75	0.92	0.92	86.41	26.5
GCA_000504425.1	Rhodopseudomonas palustris	GCA_000020445.1	Rhodopseudomonas palustris	0.92	0.93	0.75	0.92	0.92	85.09	19.69
GCA_001022135.1	Kluyvera intermedia	GCA_001598315.1	Kluyvera intermedia	0.93	0.95	0.75	0.9	0.92	85.79	17.3
GCA_001037985.1	Bacillus subtilis	GCA_000328745.1	Bacillus subtilis	0.78	0.81	0.75	0.91	0.75	99.51	67.11
GCA_001486825.1	Campylobacter fetus	GCA_001816265.1	Campylobacter fetus	0.96	0.96	0.75	0.92	0.92	86.46	26.69
GCA_000276585.1	Pseudomonas fluorescens	GCA_001269845.1	Pseudomonas fluorescens	0.9	0.92	0.75	0.92	0.92	85.54	31.33
GCA_001720505.1	Bacillus subtilis	GCA_000328745.1	Bacillus subtilis	0.8	0.82	0.75	0.89	0.75	99.05	66.26
GCA_001339895.1	Streptococcus pneumoniae	GCA_001679515.1	Streptococcus pneumoniae	0.82	0.86	0.75	0.86	0.92	98.79	53.76
GCA_000186085.1	Bacillus subtilis	GCA_000328745.1	Bacillus subtilis	0.78	0.8	0.75	0.88	0.75	99.84	66.72
GCA_000974835.2	Burkholderia cepacia	GCA_000473485.1	Burkholderia cepacia	0.96	0.97	0.75	0.92	0.92	90.11	58.01
GCA_000696615.1	Bacillus subtilis	GCA_000328745.1	Bacillus subtilis	0.78	0.8	0.75	0.9	0.75	99.89	66.43
GCA_001534785.1	Bacillus subtilis	GCA_000328745.1	Bacillus subtilis	0.78	0.8	0.75	0.92	0.75	93.13	60.1
GCA_001264505.1	Clostridium botulinum	GCA_001276985.1	Clostridium botulinum	0.92	0.93	0.75	0.92	0.92	83.48	1.53
GCA_001557305.1	Porphyrobacter donghaensis	GCA_001556805.1	Porphyrobacter donghaensis	0.88	0.89	0.75	0.87	0.92	81.66	0.14
GCA_000747645.1	Bacillus subtilis	GCA_000328745.1	Bacillus subtilis	0.79	0.8	0.75	0.92	0.75	98.52	60.22
GCA_001604995.1	Bacillus subtilis	GCA_000328745.1	Bacillus subtilis	0.83	0.83	0.75	0.87	0.75	99.86	67.17
GCA_001692425.1	Agrobacterium tumefaciens	GCA_000016265.1	Agrobacterium radiobacter	0.89	0.93	0.75	0.89	0.92	84.43	6.27
GCA_001717105.1	Bacillus subtilis	GCA_000328745.1	Bacillus subtilis	0.8	0.81	0.75	0.9	0.75	95.59	62.11
GCA_001066565.1	Lactobacillus casei	GCA_000829055.1	Lactobacillus casei	0.87	0.91	0.75	0.91	0.88	85.02	16.97
GCA_000009045.1	Bacillus subtilis	GCA_000328745.1	Bacillus subtilis	0.78	0.81	0.75	0.89	0.75	99.86	67.05
GCA_000186745.1	Bacillus subtilis	GCA_000328745.1	Bacillus subtilis	0.78	0.8	0.75	0.9	0.75	98.79	65.2
GCA_001076125.1	Escherichia coli	GCA_000734955.1	Escherichia coli	0.92	0.94	0.75	0.92	0.92	97.59	49.73
GCA_000723345.1	Agrobacterium tumefaciens	GCA_000016265.1	Agrobacterium radiobacter	0.91	0.94	0.75	0.92	0.92	84.1	6.41
GCA_000699125.1	Agrobacterium tumefaciens	GCA_000016265.1	Agrobacterium radiobacter	0.91	0.93	0.75	0.92	0.92	84.09	7.33
GCA_000729805.1	Pseudomonas putida	GCA_000412675.1	Pseudomonas putida	0.94	0.95	0.75	0.92	0.92	84.4	18.16
GCA_000736295.3	Lactobacillus casei	GCA_000829055.1	Lactobacillus casei	0.86	0.87	0.75	0.83	0.88	87.43	8.16
GCA_000523045.1	Bacillus subtilis	GCA_000328745.1	Bacillus subtilis	0.78	0.81	0.75	0.9	0.75	99.98	68.79
GCA_001486845.1	Campylobacter fetus	GCA_001816265.1	Campylobacter fetus	0.95	0.96	0.75	0.92	0.92	86.42	25.95
GCA_000692275.1	Enterobacter cloacae	GCA_000025565.1	Enterobacter cloacae	0.95	0.96	0.75	0.92	0.92	89.4	74.83
GCA_000309645.1	Lactobacillus casei	GCA_000829055.1	Lactobacillus casei	0.87	0.91	0.75	0.92	0.88	85.21	16.41
GCA_001023535.1	Pseudomonas chlororaphis	GCA_001269625.1	Pseudomonas chlororaphis	0.96	0.97	0.75	0.92	0.92	86.65	41.73
GCA_000204395.2	Clostridium botulinum	GCA_001276985.1	Clostridium botulinum	0.92	0.93	0.75	0.92	0.92	83.5	1.52
GCA_001054195.1	Corynebacterium aurimucosum	GCA_000022905.1	Corynebacterium aurimucosum	0.93	0.93	0.75	0.92	0.92	86.15	10.19
GCA_001266965.1	Clostridium botulinum	GCA_001276985.1	Clostridium botulinum	0.92	0.93	0.75	0.92	0.92	83.52	1.51
GCA_000807785.1	Pandoraea pnomenusa	GCA_001636275.1	Pandoraea pnomenusa	0.92	0.93	0.75	0.92	0.89	86.71	50.15
GCA_001267045.1	Clostridium botulinum	GCA_001276985.1	Clostridium botulinum	0.92	0.94	0.75	0.92	0.92	83.52	1.53
GCA_000380465.1	Microbacterium paraoxydans	GCA_900105335.1	Microbacterium paraoxydans	0.91	0.93	0.75	0.9	0.92	84.67	8.91
GCA_001586735.1	Ochrobactrum anthropi	GCA_000017405.1	Ochrobactrum anthropi	0.89	0.93	0.75	0.92	0.88	86.62	6.21
GCA_001644955.1	Pseudomonas putida	GCA_000412675.1	Pseudomonas putida	0.95	0.96	0.75	0.92	0.92	85.75	32.98
GCA_000832195.1	Bacillus subtilis	GCA_000328745.1	Bacillus subtilis	0.77	0.8	0.75	0.92	0.75	98.58	64.28
GCA_001067695.1	Shigella dysenteriae	GCA_000012005.1	Shigella dysenteriae	0.9	0.92	0.75	0.92	0.92	94.51	49.01
GCA_000758175.1	Halomonas salina	GCA_000821105.1	Halomonas salina	0.95	0.96	0.75	0.92	0.92	85.55	27.56
GCA_001541905.1	Bacillus subtilis	GCA_000328745.1	Bacillus subtilis	0.78	0.81	0.75	0.9	0.75	99.84	67.85
GCA_000344745.1	Bacillus subtilis	GCA_000328745.1	Bacillus subtilis	0.78	0.81	0.75	0.89	0.75	99.86	67.05
GCA_001405655.1	Alistipes finegoldii	GCA_000265365.1	Alistipes finegoldii	0.91	0.92	0.75	0.92	0.91	88.32	46.74
GCA_001641425.1	Agrobacterium tumefaciens	GCA_000016265.1	Agrobacterium radiobacter	0.91	0.93	0.75	0.92	0.92	84.01	5.99
GCA_000155375.1	Bacillus subtilis	GCA_000328745.1	Bacillus subtilis	0.77	0.8	0.75	0.89	0.75	99.83	67.05
GCA_001705235.1	Clostridium pasteurianum	GCA_001856645.1	Clostridium pasteurianum	0.93	0.95	0.75	0.92	0.9	82.67	1.11
GCA_001068625.1	Xylanimonas cellulosilytica	GCA_000024965.1	Xylanimonas cellulosilytica	0.76	0.79	0.75	0.75	0.92	83.43	0.75
GCA_000807775.1	Pandoraea pnomenusa	GCA_001636275.1	Pandoraea pnomenusa	0.92	0.94	0.75	0.92	0.89	86.71	50.13
GCA_001057075.1	Bacillus subtilis	GCA_000328745.1	Bacillus subtilis	0.8	0.8	0.75	0.92	0.75	98.55	64.57
GCA_000802985.1	Pseudomonas fluorescens	GCA_001269845.1	Pseudomonas fluorescens	0.9	0.92	0.75	0.92	0.92	85.52	31.03
GCA_001662955.1	Bacillus subtilis	GCA_000328745.1	Bacillus subtilis	0.77	0.8	0.75	0.91	0.75	98.81	64.36
GCA_001021695.1	Pseudomonas fluorescens	GCA_001269845.1	Pseudomonas fluorescens	0.92	0.93	0.75	0.92	0.92	85.52	32.24
GCA_000177595.1	Bacillus subtilis	GCA_000328745.1	Bacillus subtilis	0.78	0.8	0.75	0.92	0.75	92.89	60.62
GCA_001619535.1	Bacillus subtilis	GCA_000328745.1	Bacillus subtilis	0.8	0.8	0.75	0.89	0.75	99.85	66.36
GCA_001264475.1	Clostridium botulinum	GCA_001276985.1	Clostridium botulinum	0.91	0.93	0.75	0.91	0.92	83.49	1.56
GCA_001054225.1	Enterobacter cloacae	GCA_000025565.1	Enterobacter cloacae	0.92	0.93	0.75	0.92	0.92	85.27	27.51
GCA_000245035.2	Bacillus subtilis	GCA_000328745.1	Bacillus subtilis	0.81	0.82	0.75	0.92	0.75	92.32	57.25
GCA_000611915.1	Mycobacterium fortuitum	GCA_000295855.1	Mycobacterium fortuitum	0.93	0.95	0.75	0.92	0.92	84.95	3.36
GCA_000830645.1	Bacillus subtilis	GCA_000328745.1	Bacillus subtilis	0.79	0.81	0.75	0.89	0.75	98.59	61.98
GCA_000498015.1	Pseudoalteromonas haloplanktis	GCA_000238355.2	Pseudoalteromonas haloplanktis	0.88	0.9	0.75	0.92	0.9	84.43	13.06
GCA_000724125.1	Bacillus subtilis	GCA_000328745.1	Bacillus subtilis	0.78	0.81	0.75	0.92	0.75	98.55	64.46
GCA_000740475.1	Bacillus subtilis	GCA_000328745.1	Bacillus subtilis	0.79	0.8	0.75	0.92	0.75	99.89	67.33
GCA_000931825.1	Bacillus subtilis	GCA_000328745.1	Bacillus subtilis	0.79	0.82	0.75	0.92	0.75	92.9	60.88
GCA_001228205.1	Staphylococcus aureus	GCA_001027105.1	Staphylococcus aureus	0.8	0.8	0.75	0.75	0.92	99.52	59.56
GCA_000227465.1	Bacillus subtilis	GCA_000328745.1	Bacillus subtilis	0.77	0.8	0.75	0.88	0.75	93.56	61.61
GCA_000323065.2	Streptococcus agalactiae	GCA_000186445.1	Streptococcus agalactiae	0.91	0.92	0.75	0.9	0.92	91.06	4.02
GCA_000963575.1	Klebsiella michiganensis	GCA_000276705.2	Klebsiella michiganensis	0.92	0.95	0.75	0.92	0.88	85.08	13.61
GCA_001264555.1	Clostridium botulinum	GCA_001276985.1	Clostridium botulinum	0.93	0.94	0.75	0.91	0.92	83.49	1.52
GCA_001619555.1	Bacillus subtilis	GCA_000328745.1	Bacillus subtilis	0.8	0.82	0.75	0.91	0.75	98.62	62.61
GCA_000281895.1	Pseudomonas fluorescens	GCA_001269845.1	Pseudomonas fluorescens	0.92	0.95	0.75	0.92	0.92	85.82	30.01
GCA_001449105.1	Caulobacter vibrioides	GCA_000022005.1	Caulobacter crescentus	0.97	0.97	0.75	0.92	0.92	86.15	23.67
GCA_001312785.1	Bacillus subtilis	GCA_000328745.1	Bacillus subtilis	0.78	0.81	0.75	0.92	0.75	92.82	60.61
GCA_000950315.1	Photobacterium damselae	GCA_000176795.1	Photobacterium damselae	0.91	0.93	0.75	0.92	0.88	84.95	6.82
GCA_000403195.2	Bacteroides massiliensis	GCA_000613545.1	Bacteroides massiliensis	0.92	0.93	0.75	0.91	0.92	85.8	18.56
GCA_000789295.1	Bacillus subtilis	GCA_000328745.1	Bacillus subtilis	0.78	0.8	0.75	0.89	0.75	99.82	67.06
GCA_001541305.1	Agrobacterium tumefaciens	GCA_000016265.1	Agrobacterium radiobacter	0.92	0.94	0.75	0.9	0.92	83.93	6.88
GCA_000020165.1	Clostridium botulinum	GCA_001276985.1	Clostridium botulinum	0.9	0.91	0.75	0.91	0.92	89.04	1.53
GCA_001467195.1	Pseudomonas putida	GCA_000412675.1	Pseudomonas putida	0.94	0.94	0.75	0.92	0.92	84.91	12.44
GCA_001319955.1	Yersinia enterocolitica	GCA_000755055.1	Yersinia enterocolitica	0.91	0.94	0.75	0.92	0.92	85.96	56.21
GCA_001266955.1	Clostridium botulinum	GCA_001276985.1	Clostridium botulinum	0.91	0.93	0.75	0.91	0.92	83.44	1.56
GCA_000233935.2	Mycobacterium mageritense	GCA_000612825.1	Mycobacterium mageritense	0.95	0.96	0.75	0.92	0.92	84.96	27.58
GCA_001698485.1	Bacillus subtilis	GCA_000328745.1	Bacillus subtilis	0.81	0.81	0.75	0.88	0.75	99.84	55.18
GCA_001660525.1	Bacillus subtilis	GCA_000328745.1	Bacillus subtilis	0.78	0.81	0.75	0.9	0.75	99.87	66.75
GCA_001511235.1	Rhodococcus rhodochrous	GCA_001047055.1	Rhodococcus rhodochrous	0.95	0.95	0.75	0.92	0.92	84.97	19
GCA_001073525.1	Staphylococcus epidermidis	GCA_001310935.1	Staphylococcus epidermidis	0.79	0.8	0.75	0.75	0.92	99.6	54.8
GCA_001747445.1	Bacillus subtilis	GCA_000328745.1	Bacillus subtilis	0.8	0.8	0.75	0.89	0.75	98.56	60.85
GCA_000480335.1	Bacillus megaterium	GCA_000832985.1	Bacillus megaterium	0.81	0.85	0.75	0.92	0.85	84.98	0.04
GCA_000368005.1	Acinetobacter parvus	GCA_000962795.1	Acinetobacter parvus	0.82	0.84	0.75	0.92	0.78	86.64	42.18
GCA_000632755.1	Pseudomonas otitidis	GCA_900111835.1	Pseudomonas otitidis	0.95	0.95	0.75	0.92	0.92	85.28	24.56
GCA_000584935.1	Mannheimia haemolytica	GCA_000376645.1	Mannheimia haemolytica	0.94	0.95	0.75	0.92	0.92	84.23	34.83
GCA_000789355.1	Clostridium botulinum	GCA_001276985.1	Clostridium botulinum	0.9	0.91	0.75	0.91	0.92	87.75	1.5
GCA_001679645.1	Pseudomonas fluorescens	GCA_001269845.1	Pseudomonas fluorescens	0.9	0.92	0.75	0.92	0.92	85.49	32.71
GCA_001704095.1	Bacillus subtilis	GCA_000328745.1	Bacillus subtilis	0.78	0.8	0.75	0.86	0.75	98.81	64.53
GCA_001876645.1	Bacillus subtilis	GCA_000328745.1	Bacillus subtilis	0.78	0.8	0.75	0.92	0.75	95.44	60.89
GCA_000816805.1	Bacillus subtilis	GCA_000328745.1	Bacillus subtilis	0.78	0.81	0.75	0.91	0.75	93.09	60.88
GCA_001286845.1	Bacillus subtilis	GCA_000328745.1	Bacillus subtilis	0.78	0.8	0.75	0.91	0.75	98.53	63.88
GCA_001177185.1	Streptococcus equi	GCA_900110405.1	Streptococcus equi	0.78	0.82	0.75	0.75	0.82	99.9	60.32
GCA_000245295.1	Bacillus subtilis	GCA_000328745.1	Bacillus subtilis	0.78	0.8	0.75	0.89	0.75	99.58	66.25
GCA_000260375.1	Leuconostoc carnosum	GCA_000300135.1	Leuconostoc carnosum	0.91	0.92	0.75	0.92	0.91	97.3	27
GCA_001052595.1	Enterobacter cloacae	GCA_000025565.1	Enterobacter cloacae	0.92	0.93	0.75	0.92	0.92	84.98	26.48
GCA_000417715.1	Chlamydia psittaci	GCA_000204255.1	Chlamydia psittaci	0.89	0.92	0.75	0.92	0.9	82.2	10.2
GCA_000597945.1	Yersinia enterocolitica	GCA_000755055.1	Yersinia enterocolitica	0.92	0.94	0.75	0.92	0.92	87.6	65.63
GCA_000510825.1	Lactobacillus casei	GCA_000829055.1	Lactobacillus casei	0.87	0.91	0.75	0.9	0.88	85.09	16
GCA_001690195.1	Gilliamella apicola	GCA_000599985.1	Gilliamella apicola	0.92	0.93	0.75	0.92	0.92	84.21	18.08
GCA_001038645.1	Pseudomonas stutzeri	GCA_001648195.1	Pseudomonas stutzeri	0.94	0.94	0.75	0.92	0.92	84.91	26.97
GCA_000783435.1	Achromobacter xylosoxidans	GCA_001598595.1	Achromobacter xylosoxidans	0.95	0.95	0.75	0.92	0.92	86.94	45.37
GCA_000219605.1	Pseudomonas stutzeri	GCA_001648195.1	Pseudomonas stutzeri	0.93	0.95	0.75	0.92	0.92	85.54	27.18
GCA_001267035.1	Clostridium botulinum	GCA_001276985.1	Clostridium botulinum	0.92	0.94	0.75	0.91	0.92	83.48	1.52
GCA_001465815.1	Bacillus subtilis	GCA_000328745.1	Bacillus subtilis	0.77	0.81	0.75	0.9	0.75	98.34	64.9
GCA_000706705.1	Bacillus subtilis	GCA_000328745.1	Bacillus subtilis	0.77	0.8	0.75	0.9	0.75	98.81	65.47
GCA_000830715.1	Bacillus subtilis	GCA_000328745.1	Bacillus subtilis	0.78	0.81	0.75	0.89	0.75	98.42	62.25
GCA_000486025.1	Cronobacter turicensis	GCA_000027065.2	Cronobacter turicensis	0.93	0.93	0.75	0.92	0.92	85.07	30.45
GCA_000696635.1	Bacillus subtilis	GCA_000328745.1	Bacillus subtilis	0.78	0.8	0.75	0.9	0.75	99.88	66.45
GCA_001440325.1	Pseudomonas fluorescens	GCA_001269845.1	Pseudomonas fluorescens	0.94	0.95	0.75	0.92	0.92	86.15	33.3
GCA_000948355.1	Bacillus mycoides	GCA_000832605.1	Bacillus mycoides	0.76	0.76	0.75	0.75	0.9	94.2	42.54
GCA_000735115.1	Bacillus subtilis	GCA_000328745.1	Bacillus subtilis	0.79	0.81	0.75	0.87	0.75	99.07	65.47
GCA_000827065.1	Bacillus subtilis	GCA_000328745.1	Bacillus subtilis	0.83	0.83	0.75	0.87	0.75	99.85	67.17
GCA_000935355.1	Bacillus aquimaris	GCA_000751975.1	Bacillus aquimaris	0.88	0.92	0.75	0.92	0.92	83.69	8.06
GCA_001575085.1	Pseudomonas stutzeri	GCA_001648195.1	Pseudomonas stutzeri	0.92	0.95	0.75	0.92	0.92	84.7	26.69
GCA_000219665.2	Agrobacterium tumefaciens	GCA_000016265.1	Agrobacterium radiobacter	0.91	0.93	0.75	0.91	0.92	84.12	6.67
GCA_001661555.1	Bacillus subtilis	GCA_000328745.1	Bacillus subtilis	0.79	0.81	0.75	0.91	0.75	98.56	65.36
GCA_000388095.2	Lactobacillus casei	GCA_000829055.1	Lactobacillus casei	0.87	0.92	0.75	0.9	0.88	87.19	16.63
GCA_001705175.1	Flavobacterium johnsoniae	GCA_000016645.1	Flavobacterium johnsoniae	0.86	0.89	0.75	0.9	0.79	86.26	43.33
GCA_000309685.1	Lactobacillus casei	GCA_000829055.1	Lactobacillus casei	0.88	0.92	0.75	0.92	0.88	85.14	16.08
GCA_001055565.1	Haemophilus influenzae	GCA_000200475.1	Haemophilus influenzae	0.92	0.93	0.75	0.92	0.92	88.47	19.41
GCA_000836415.1	Pseudomonas fluorescens	GCA_001269845.1	Pseudomonas fluorescens	0.93	0.95	0.75	0.92	0.92	85.7	30.54
GCA_001043765.1	Bacillus subtilis	GCA_000328745.1	Bacillus subtilis	0.76	0.8	0.75	0.92	0.75	98.8	64.87
GCA_000800255.1	Pseudomonas parafulva	GCA_000425765.1	Pseudomonas parafulva	0.95	0.96	0.75	0.92	0.92	85.76	42.34
GCA_000830635.1	Bacillus subtilis	GCA_000328745.1	Bacillus subtilis	0.78	0.8	0.75	0.92	0.75	98.42	62.74
GCA_001534745.1	Pseudomonas monteilii	GCA_000621245.1	Pseudomonas monteilii	0.93	0.93	0.75	0.92	0.92	85.77	30.5
GCA_000576515.1	Agrobacterium tumefaciens	GCA_000016265.1	Agrobacterium radiobacter	0.9	0.93	0.75	0.89	0.92	84.33	6.32
GCA_900083935.1	Klebsiella oxytoca	GCA_001022195.1	Klebsiella oxytoca	0.9	0.91	0.75	0.92	0.86	84.64	16.9
GCA_001692195.1	Agrobacterium tumefaciens	GCA_000016265.1	Agrobacterium radiobacter	0.89	0.92	0.75	0.89	0.92	86.91	7.69
GCA_001580675.1	Gluconobacter oxydans	GCA_001680825.1	Gluconobacter oxydans	0.87	0.88	0.75	0.75	0.89	84.35	12.24
GCA_001606005.1	Brevibacterium linens	GCA_001729525.1	Brevibacterium linens	0.96	0.97	0.75	0.92	0.92	85.47	25.91
GCA_001700965.1	Stenotrophomonas nitritireducens	GCA_001431425.1	Stenotrophomonas nitritireducens	0.92	0.94	0.75	0.92	0.92	87.1	39.03
GCA_001469115.1	Lactobacillus casei	GCA_000829055.1	Lactobacillus casei	0.87	0.91	0.75	0.9	0.88	86.54	17.24
GCA_001059125.1	Haemophilus influenzae	GCA_000200475.1	Haemophilus influenzae	0.92	0.94	0.75	0.92	0.92	86.98	18.19
GCA_001062585.1	Neisseria meningitidis	GCA_001029835.1	Neisseria meningitidis	0.93	0.94	0.75	0.92	0.92	89.85	26.09
GCA_000292795.1	Pseudomonas fluorescens	GCA_001269845.1	Pseudomonas fluorescens	0.91	0.93	0.75	0.92	0.92	85.97	33.79
GCA_001443095.1	Escherichia coli	GCA_000734955.1	Escherichia coli	0.9	0.92	0.75	0.92	0.92	84.28	23.71
GCA_001565875.1	Bacillus subtilis	GCA_000328745.1	Bacillus subtilis	0.8	0.81	0.75	0.9	0.75	98.53	60.68
GCA_001556685.1	Porphyrobacter donghaensis	GCA_001556805.1	Porphyrobacter donghaensis	0.89	0.89	0.75	0.88	0.92	81.72	0.18
GCA_000497365.1	Bacillus subtilis	GCA_000328745.1	Bacillus subtilis	0.77	0.79	0.75	0.92	0.75	98.52	63.36
GCA_001307155.1	Pseudomonas fluorescens	GCA_001269845.1	Pseudomonas fluorescens	0.94	0.95	0.75	0.92	0.92	86.03	32.62
GCA_001056295.1	Corynebacterium halotolerans	GCA_000688435.1	Corynebacterium halotolerans	0.96	0.96	0.75	0.92	0.92	84.46	5.95
GCA_000224675.1	Enterobacter asburiae	GCA_001521715.1	Enterobacter asburiae	0.94	0.95	0.75	0.92	0.92	87.65	68.86
GCA_000282975.1	Pseudomonas psychrophila	GCA_001043005.1	Pseudomonas psychrophila	0.85	0.89	0.75	0.92	0.88	85.93	48.04
GCA_001486945.1	Campylobacter fetus	GCA_001816265.1	Campylobacter fetus	0.96	0.96	0.75	0.92	0.92	86.46	26.03
GCA_001238485.1	Pseudomonas syringae	GCA_000344355.2	Pseudomonas syringae	0.93	0.94	0.75	0.92	0.92	84.52	15.68
GCA_000772205.1	Bacillus subtilis	GCA_000328745.1	Bacillus subtilis	0.76	0.78	0.75	0.9	0.75	86.62	16.25
GCA_001698525.1	Bacillus subtilis	GCA_000328745.1	Bacillus subtilis	0.8	0.82	0.75	0.89	0.75	99.82	52.04
GCA_001808235.1	Bacillus subtilis	GCA_000328745.1	Bacillus subtilis	0.78	0.81	0.75	0.87	0.75	98.54	64.95
GCA_000834555.1	Pseudomonas fulva	GCA_000730565.1	Pseudomonas fulva	0.91	0.93	0.75	0.92	0.92	84.13	9.21
GCA_001058115.1	Clostridium botulinum	GCA_001276985.1	Clostridium botulinum	0.91	0.92	0.75	0.92	0.92	83.12	0.56
GCA_001030715.1	Klebsiella oxytoca	GCA_001022195.1	Klebsiella oxytoca	0.96	0.97	0.75	0.92	0.86	86.66	51.59
GCA_000194785.1	Lactobacillus casei	GCA_000829055.1	Lactobacillus casei	0.87	0.92	0.75	0.91	0.88	87.27	16.73
GCA_000768595.1	Clostridium botulinum	GCA_001276985.1	Clostridium botulinum	0.92	0.93	0.75	0.92	0.92	85.52	1.72
GCA_000185965.1	Pseudoxanthomonas suwonensis	GCA_000972865.1	Pseudoxanthomonas suwonensis	0.96	0.97	0.75	0.92	0.92	87.07	39.82
GCA_000013785.1	Pseudomonas stutzeri	GCA_001648195.1	Pseudomonas stutzeri	0.93	0.95	0.75	0.92	0.92	85.21	25.64
GCA_001267015.1	Clostridium botulinum	GCA_001276985.1	Clostridium botulinum	0.91	0.93	0.75	0.92	0.92	82.55	1.35
GCA_000340295.1	Bacillus subtilis	GCA_000328745.1	Bacillus subtilis	0.78	0.81	0.75	0.91	0.75	98.46	61
GCA_000330865.1	Serratia marcescens	GCA_000735445.1	Serratia marcescens	0.96	0.97	0.75	0.92	0.92	86.24	46.2
GCA_000827755.2	Pseudomonas fluorescens	GCA_001269845.1	Pseudomonas fluorescens	0.91	0.94	0.75	0.91	0.92	85.62	30.14
GCA_001307275.1	Pseudomonas fluorescens	GCA_001269845.1	Pseudomonas fluorescens	0.93	0.95	0.75	0.92	0.92	85.95	30.26
GCA_000827145.1	Lactobacillus casei	GCA_000829055.1	Lactobacillus casei	0.85	0.91	0.75	0.9	0.88	86.61	16.28
GCA_001057615.1	Corynebacterium aurimucosum	GCA_000022905.1	Corynebacterium aurimucosum	0.93	0.94	0.75	0.92	0.92	85.79	10.63
GCA_001515585.2	Pseudomonas putida	GCA_000412675.1	Pseudomonas putida	0.95	0.96	0.75	0.92	0.92	87.75	54.36
GCA_001593625.1	Staphylococcus saprophyticus	GCA_000010125.1	Staphylococcus saprophyticus	0.94	0.95	0.75	0.92	0.89	83.7	11.37
GCA_001625455.1	Pseudomonas fluorescens	GCA_001269845.1	Pseudomonas fluorescens	0.93	0.95	0.75	0.85	0.92	86.01	32.84
GCA_001704135.1	Nocardia farcinica	GCA_001612925.1	Nocardia farcinica	0.94	0.94	0.75	0.92	0.92	84.07	3.35
GCA_000478745.1	Streptococcus suis	GCA_000732355.1	Streptococcus suis	0.9	0.93	0.75	0.92	0.92	84.37	22.83
GCA_000768655.1	Clostridium botulinum	GCA_001276985.1	Clostridium botulinum	0.91	0.93	0.75	0.92	0.92	83.33	1.47
GCA_000171095.1	Clostridium botulinum	GCA_001276985.1	Clostridium botulinum	0.91	0.93	0.75	0.92	0.92	88.26	2.45
GCA_001726025.1	Bacillus subtilis	GCA_000328745.1	Bacillus subtilis	0.76	0.79	0.75	0.91	0.75	98.5	62.49
GCA_000155355.1	Bacillus subtilis	GCA_000328745.1	Bacillus subtilis	0.8	0.81	0.75	0.87	0.75	99.83	66.75
GCA_000725175.1	Gilliamella apicola	GCA_000599985.1	Gilliamella apicola	0.93	0.94	0.75	0.92	0.92	86.61	23.14
